# Supplementary material for: The Effects of Within- and Between-Group Competition on Trust and Trustworthiness among Acquaintances
Source: PLoS One. 2014 Jul 18;9(7):e103074. doi: 10.1371/journal.pone.0103074 (PMC4103862; doi:10.1371/journal.pone.0103074)
Supplement: Dataset S1 — (ZIP) [file pone.0103074.s001.zip]

Archive with 3 entries (3 files):
- instructions for datasets.doc
- thrustee.sav
- trustor.sav
